# Supplementary material for: Modelling human neuronal catecholaminergic pigmentation in rodents recapitulates age-related neurodegenerative deficits
Source: Nat Commun. 2024 Oct 11;15:8819. doi: 10.1038/s41467-024-53168-7 (PMC11470033; doi:10.1038/s41467-024-53168-7)
Supplement: Supplementary file 6 — Source data [file 41467_2024_53168_MOESM6_ESM.xlsx]

## Sheet: Fig 2
	Age	Brain region	Cell Number	Intracellular NM density (OD)
	Young	A9	1	33276
	Young	A9	2	29544
	Young	A9	3	25851
	Young	A9	4	44605
	Young	A9	5	29773
	Young	A9	6	36614
	Young	A9	7	42456
	Young	A9	8	47046
	Young	A9	9	54984
	Young	A9	10	42636
	Young	A9	11	30045
	Young	A9	12	32620
	Young	A9	13	36096
	Young	A9	14	28545
	Young	A9	15	39663
	Young	A9	16	56576
	Young	A9	17	21979
	Young	A9	18	37980
	Young	A9	19	46756
	Young	A9	20	28208
	Young	A9	21	28504
	Young	A9	22	55645
	Young	A9	23	30560
	Young	A9	24	39739
	Young	A9	25	18958
	Young	A9	26	27160
	Young	A9	27	27537
	Young	A9	28	15672
	Young	A9	29	34014
	Young	A9	30	27305
	Young	A9	31	32089
	Young	A9	32	40271
	Young	A9	33	39768
	Young	A9	34	52348
	Young	A9	35	32663
	Young	A9	36	21083
	Young	A9	37	39226
	Young	A9	38	26980
	Young	A9	39	38894
	Young	A9	40	33286
	Young	A9	41	28941
	Young	A9	42	32402
	Young	A9	43	40515
	Young	A9	44	35017
	Young	A9	45	45563
	Young	A9	46	32362
	Young	A9	47	45544
	Young	A9	48	39503
	Young	A9	49	25008
	Young	A9	50	40089
	Young	A9	51	30289
	Young	A9	52	47260
	Young	A9	53	35517
	Young	A9	54	28857
	Young	A9	55	37888
	Young	A9	56	70409
	Young	A9	57	26766
	Young	A9	58	28413
	Young	A9	59	22111
	Young	A9	60	29780
	Young	A9	61	58888
	Young	A9	62	45614
	Young	A9	63	40900
	Young	A9	64	27428
	Young	A9	65	43304
	Young	A9	66	22148
	Young	A9	67	18302
	Young	A9	68	36021
	Young	A9	69	44018
	Young	A9	70	34477
	Young	A9	71	20912
	Young	A9	72	37841
	Young	A9	73	42132
	Young	A9	74	42824
	Young	A9	75	44196
	Young	A9	76	47587
	Young	A9	77	37196
	Young	A9	78	38097
	Young	A9	79	36499
	Young	A9	80	34148
	Young	A9	81	49303
	Young	A9	82	30286
	Young	A9	83	41440.1
	Young	A9	84	52416.1
	Young	A9	85	38617.1
	Young	A9	86	58796.1
	Young	A9	87	53194.1
	Young	A9	88	37319.1
	Young	A9	89	29922.1
	Young	A9	90	42728.1
	Young	A9	91	40041.1
	Young	A9	92	49003.1
	Young	A9	93	35594.1
	Young	A9	94	42437.1
	Young	A9	95	39196.1
	Young	A9	96	40718.1
	Young	A9	97	35060.1
	Young	A9	98	51515.1
	Young	A9	99	28167.1
	Young	A9	100	49890.1
	Young	A9	101	19158.1
	Young	A9	102	51003.1
	Young	A9	103	45869.1
	Young	A9	104	37098.1
	Young	A9	105	32477.1
	Young	A9	106	60171.1
	Young	A9	107	39912.1
	Young	A9	108	49982.1
	Young	A9	109	20524.1
	Young	A9	110	15174.1
	Young	A9	111	58506.1
	Young	A9	112	44098.1
	Young	A9	113	28288.1
	Young	A9	114	26681.1
	Young	A9	115	31777.1
	Young	A9	116	48774.1
	Young	A9	117	30761.1
	Young	A9	118	68583.1
	Young	A9	119	33917.1
	Young	A9	120	39585.7
	Young	A9	121	38094.7
	Young	A9	122	49810.7
	Young	A9	123	35010.7
	Young	A9	124	25595.7
	Young	A9	125	53404.7
	Young	A9	126	72687.7
	Young	A9	127	18636.7
	Young	A9	128	45898.7
	Young	A9	129	45190.7
	Young	A9	130	42347.7
	Young	A9	131	37351.7
	Young	A9	132	30479.7
	Young	A9	133	43873.7
	Young	A9	134	35527.7
	Young	A9	135	46541.7
	Young	A9	136	41838.7
	Young	A9	137	52747.7
	Young	A9	138	55892.7
	Young	A9	139	57117.7
	Young	A9	140	54259.7
	Young	A9	141	33652.7
	Young	A9	142	63122.7
	Young	A9	143	28710.7
	Young	A9	144	33217.7
	Young	A9	145	23834.7
	Young	A9	146	37362.7
	Young	A9	147	28411.7
	Young	A9	148	41603.7
	Young	A9	149	50512.7
	Young	A9	150	69457.7
	Young	A9	151	46355.7
	Young	A9	152	27100.7
	Young	A9	153	31078.7
	Young	A9	154	27172.7
	Young	A9	155	32395.7
	Young	A9	156	29182.7
	Young	A9	157	50461.7
	Young	A9	158	35068.7
	Young	A9	159	16225.7
	Young	A9	160	27429.7
	Young	A9	161	25160.7
	Young	A9	162	32714.7
	Young	A9	163	24567.7
	Young	A9	164	43026.7
	Young	A9	165	25852.7
	Young	A9	166	23653.7
	Young	A9	167	37444.7
	Young	A9	168	46604.7
	Young	A9	169	30208.7
	Young	A9	170	50918.7
	Young	A9	171	37587.7
	Young	A9	172	32819.7
	Young	A9	173	27239.7
	Young	A9	174	39730.7
	Young	A9	175	33674.7
	Young	A9	176	34035.7
	Young	A9	177	30354.7
	Young	A9	178	42740.7
	Young	A9	179	43648.7
	Young	A9	180	21488.7
	Young	A9	181	40328.7
	Young	A9	182	25218.7
	Young	A9	183	50945.7
	Young	A9	184	35198.7
	Young	A9	185	40088.7
	Young	A9	186	42667.7
	Young	A9	187	31396.7
	Young	A9	188	42501.7
	Young	A9	189	24518.7
	Young	A9	190	32852.7
	Young	A9	191	31182.7
	Young	A9	192	31641.7
	Young	A9	193	24161.7
	Young	A9	194	22969.7
	Young	A9	195	22595.7
	Young	A9	196	37563.7
	Young	A9	197	25569.7
	Young	A9	198	28276.7
	Young	A9	199	36755.7
	Young	A9	200	28566.7
	Young	A9	201	45090.7
	Young	A9	202	45014.7
	Young	A9	203	28119.7
	Young	A9	204	35912.7
	Young	A9	205	36246.7
	Young	A9	206	34529.7
	Young	A9	207	23927.7
	Young	A9	208	19145.7
	Young	A9	209	24008.7
	Young	A9	210	35022.7
	Young	A9	211	39230.7
	Young	A9	212	35494.7
	Young	A9	213	35471.7
	Young	A9	214	26451.7
	Young	A9	215	46855.2
	Young	A9	216	57745.2
	Young	A9	217	36903.2
	Young	A9	218	62776.2
	Young	A9	219	27543.2
	Young	A9	220	25227.2
	Young	A9	221	27893.2
	Young	A9	222	30002.2
	Young	A9	223	32678.2
	Young	A9	224	14327.2
	Young	A9	225	35981.2
	Young	A9	226	33013.2
	Young	A9	227	50928.2
	Young	A9	228	27766.2
	Young	A9	229	40533.2
	Young	A9	230	15670.2
	Young	A9	231	27124.2
	Young	A9	232	24906.2
	Young	A9	233	27214.2
	Young	A9	234	26255.2
	Young	A9	235	26577.2
	Young	A9	236	39535.2
	Young	A9	237	41060.2
	Young	A9	238	39206.2
	Young	A9	239	20105.2
	Young	A9	240	28624.2
	Young	A9	241	32863.2
	Young	A9	242	20068.2
	Young	A9	243	29814.2
	Young	A9	244	28168.2
	Young	A9	245	24849.2
	Young	A9	246	21469.2
	Young	A9	247	39583.2
	Young	A9	248	58436.2
	Young	A9	249	28610.2
	Young	A9	250	33507.2
	Young	A9	251	41579.2
	Young	A9	252	26400.2
	Young	A9	253	22835.2
	Young	A9	254	22370.2
	Young	A9	255	21572.2
	Young	A9	256	44110.2
	Young	A9	257	24329.2
	Young	A9	258	33044.2
	Young	A9	259	23775.2
	Young	A9	260	23017.2
	Young	A9	261	43365.2
	Young	A9	262	34481.2
	Young	A9	263	20426.2
	Young	A9	264	49683.2
	Young	A9	265	31471.2
	Young	A9	266	33578.2
	Young	A9	267	34254.2
	Young	A9	268	33778.2
	Young	A9	269	35371.2
	Young	A9	270	50931.2
	Young	A9	271	35187.2
	Young	A9	272	32870.2
	Young	A9	273	28702.2
	Young	A9	274	25675.2
	Young	A9	275	19712.2
	Young	A9	276	23008.8
	Young	A9	277	33482.8
	Young	A9	278	34792.8
	Young	A9	279	34374.8
	Young	A9	280	32580.8
	Young	A9	281	32319.8
	Young	A9	282	28845.8
	Young	A9	283	27774.8
	Young	A9	284	35233.8
	Young	A9	285	39792.8
	Young	A9	286	33838.8
	Young	A9	287	41590.8
	Young	A9	288	38157.8
	Young	A9	289	28149.8
	Young	A9	290	36632.8
	Young	A9	291	28840.8
	Young	A9	292	32091.8
	Young	A9	293	42735.8
	Young	A9	294	26666.8
	Young	A9	295	29163.8
	Young	A9	296	22227.8
	Young	A9	297	45953.8
	Young	A9	298	34504.8
	Young	A9	299	29646.8
	Young	A9	300	30008.8
	Young	A9	301	30297.8
	Young	A9	302	21695.8
	Young	A9	303	29473.8
	Young	A9	304	63998.8
	Young	A9	305	40736.8
	Young	A9	306	27300.8
	Young	A9	307	24682.8
	Young	A9	308	29193.8
	Young	A9	309	28748.8
	Young	A9	310	20882.8
	Young	A9	311	51688.2
	Young	A9	312	24174.2
	Young	A9	313	30472.2
	Young	A9	314	35432.2
	Young	A9	315	51041.2
	Young	A9	316	31946.2
	Young	A9	317	23397.2
	Young	A9	318	28581.2
	Young	A9	319	27558.2
	Young	A9	320	29769.2
	Young	A9	321	49207.2
	Young	A9	322	33750.2
	Young	A9	323	24180.2
	Young	A9	324	26927.2
	Young	A9	325	60662.2
	Young	A9	326	27543.2
	Young	A9	327	39142.2
	Young	A9	328	29417.2
	Young	A9	329	24592.2
	Young	A9	330	28163.2
	Young	A9	331	24748.2
	Young	A9	332	47364.2
	Young	A9	333	28081.2
	Young	A9	334	43429.2
	Young	A9	335	27998.2
	Young	A9	336	24217.2
	Young	A9	337	39470.2
	Young	A9	338	44415.2
	Young	A9	339	24167.2
	Young	A9	340	54193.2
	Young	A9	341	43515.2
	Young	A9	342	31250.2
	Young	A9	343	49118.2
	Young	A9	344	48110.2
	Young	A9	345	28587.2
	Young	A9	346	29421.7
	Young	A9	347	30001.7
	Young	A9	348	29646.7
	Young	A9	349	30949.7
	Young	A9	350	31110.7
	Young	A9	351	37085.7
	Young	A9	352	25372.7
	Young	A9	353	27359.7
	Young	A9	354	38790.7
	Young	A9	355	31516.7
	Young	A9	356	39467.7
	Young	A9	357	37434.7
	Young	A9	358	36151.7
	Young	A9	359	39211.7
	Young	A9	360	35165.7
	Young	A9	361	43722.7
	Young	A9	362	30787.7
	Young	A9	363	32486.7
	Young	A9	364	26721.7
	Young	A9	365	39817.7
	Young	A9	366	32255.7
	Young	A9	367	27246.7
	Young	A9	368	21177.7
	Young	A9	369	28180.7
	Young	A9	370	40196.7
	Young	A9	371	29260.7
	Young	A9	372	43593.7
	Young	A9	373	37151.7
	Young	A9	374	41984.7
	Young	A9	375	9411.67
	Young	A9	376	36297.7
	Young	A9	377	32246.7
	Young	A9	378	36501.7
	Young	A9	379	28313.7
	Young	A9	380	25345.7
	Young	A9	381	28545.7
	Young	A9	382	30864.7
	Young	A9	383	29323.7
	Young	A9	384	24573.7
	Young	A9	385	27188.7
	Young	A9	386	30288.7
	Young	A9	387	28485.7
	Young	A9	388	20503.7
	Young	A9	389	48333.7
	Young	A9	390	53162.7
	Young	A9	391	32674.7
	Young	A9	392	41589.7
	Young	A9	393	40811.7
	Young	A9	394	18612.7
	Young	A9	395	26756.7
	Young	A9	396	26794.7
	Young	A9	397	29530.7
	Young	A9	398	16476.7
	Young	A9	399	39740.7
	Young	A9	400	25383.7
	Young	A9	401	46177.7
	Young	A9	402	42515.7
	Young	A9	403	33001.7
	Young	A9	404	24652.7
	Young	A9	405	31264.7
	Young	A9	406	38839.7
	Young	A9	407	29750.3
	Young	A9	408	29874.3
	Young	A9	409	31035.3
	Young	A9	410	21238.3
	Young	A9	411	34398.3
	Young	A9	412	39611.3
	Young	A9	413	32397.3
	Young	A9	414	25603.3
	Young	A9	415	35313.3
	Young	A9	416	25005.3
	Young	A9	417	26246.3
	Young	A9	418	32629.3
	Young	A9	419	33703.3
	Young	A9	420	28485.3
	Young	A9	421	34573.3
	Young	A9	422	17704.3
	Young	A9	423	28813.3
	Young	A9	424	30916.3
	Young	A9	425	28965.3
	Young	A9	426	16019.3
	Young	A9	427	27478.3
	Young	A9	428	25955.3
	Young	A9	429	30120.3
	Young	A9	430	20183.3
	Young	A9	431	31802.3
	Young	A9	432	41300.3
	Young	A9	433	32498.3
	Young	A9	434	16892.3
	Young	A9	435	28466.3
	Young	A9	436	31143.3
	Young	A9	437	18634.3
	Young	A9	438	24729.3
	Young	A9	439	24307.3
	Young	A9	440	18293.3
	Young	A9	441	23973.3
	Young	A9	442	28331.3
	Young	A9	443	16483.3
	Young	A9	444	44425.3
	Young	A9	445	32098.3
	Young	A9	446	39615.3
	Young	A9	447	37263.3
	Young	A9	448	38465.3
	Young	A9	449	49410.3
	Young	A9	450	30679.3
	Young	A9	451	35443.3
	Young	A9	452	34783.3
	Young	A9	453	33685.3
	Young	A9	454	30609.3
	Young	A9	455	43579.3
	Young	A9	456	45417.3
	Young	A9	457	17503.3
	Young	A9	458	37830.3
	Young	A9	459	34576.3
	Young	A9	460	43147.3
	Young	A9	461	30436.3
	Young	A9	462	43787.3
	Young	A9	463	35618.8
	Young	A9	464	45120.8
	Young	A9	465	28220.8
	Young	A9	466	53150.8
	Young	A9	467	44941.8
	Young	A9	468	38418.8
	Young	A9	469	30547.8
	Young	A9	470	83756.8
	Young	A9	471	62025.8
	Young	A9	472	35980.8
	Young	A9	473	69799.8
	Young	A9	474	75557.8
	Young	A9	475	62193.8
	Young	A9	476	28957.8
	Young	A9	477	48298.8
	Young	A9	478	40755.8
	Young	A9	479	31134.8
	Young	A9	480	37879.8
	Young	A9	481	36798.8
	Young	A9	482	46170.8
	Young	A9	483	40699.8
	Young	A9	484	56563.8
	Young	A9	485	46815.8
	Young	A9	486	41375.8
	Young	A9	487	44754.8
	Young	A9	488	29155.8
	Young	A9	489	31053.8
	Young	A9	490	58598.8
	Young	A9	491	46295.8
	Young	A9	492	66206.8
	Young	A9	493	33298.8
	Young	A9	494	30805.8
	Young	A9	495	42337.8
	Young	A9	496	36136.8
	Young	A9	497	63073.8
	Young	A9	498	51077.8
	Young	A9	499	46735.8
	Young	A9	500	42921.6
	Young	A9	501	50178.6
	Young	A9	502	37339.6
	Young	A9	503	37085.6
	Young	A9	504	39054.6
	Young	A9	505	54563.6
	Young	A9	506	31980.6
	Young	A9	507	32125.6
	Young	A9	508	29559.6
	Young	A9	509	70787.6
	Young	A9	510	35588.6
	Young	A9	511	32539.6
	Young	A9	512	40786.6
	Young	A9	513	48927.6
	Young	A9	514	42855.6
	Young	A9	515	34466.6
	Young	A9	516	60853.6
	Young	A9	517	20060.6
	Young	A9	518	48852.6
	Young	A9	519	31384.6
	Young	A9	520	58068.6
	Young	A9	521	37772.6
	Young	A9	522	46608.6
	Young	A9	523	37181.6
	Young	A9	524	39997.6
	Young	A9	525	40554.6
	Young	A9	526	68636.6
	Young	A9	527	62452.6
	Young	A9	528	60119.6
	Young	A9	529	36806.6
	Young	A9	530	41904.6
	Young	A9	531	38616.6
	Young	A9	532	43184.6
	Young	A9	533	37354.3
	Young	A9	534	39636.3
	Young	A9	535	29051.3
	Young	A9	536	24812.3
	Young	A9	537	38924.3
	Young	A9	538	28035.3
	Young	A9	539	33682.3
	Young	A9	540	40459.3
	Young	A9	541	33249.3
	Young	A9	542	38292.3
	Young	A9	543	36172.3
	Young	A9	544	35144.3
	Young	A9	545	20371.3
	Young	A9	546	40182.3
	Young	A9	547	26525.3
	Young	A9	548	29004.3
	Young	A9	549	29214.3
	Young	A9	550	24332.3
	Young	A9	551	17726.3
	Young	A9	552	20066.3
	Young	A9	553	35355.3
	Young	A9	554	24572.3
	Young	A9	555	35867.3
	Young	A9	556	43496.3
	Young	A9	557	22872.3
	Young	A9	558	23553.3
	Young	A9	559	27210.3
	Young	A9	560	22030.3
	Young	A9	561	31232.3
	Young	A9	562	33949.3
	Young	A9	563	41639.3
	Young	A9	564	21412.3
	Young	A9	565	27568.3
	Young	A9	566	28047.3
	Young	A9	567	20363.3
	Young	A9	568	31273.3
	Young	A9	569	27000.3
	Young	A9	570	23706.3
	Young	A9	571	24276.3
	Young	A9	572	24025.3
	Young	A9	573	37145.3
	Young	A9	574	23821.3
	Young	A9	575	30674.3
	Young	A9	576	37269.2
	Young	A9	577	32127.2
	Young	A9	578	29388.2
	Young	A9	579	35785.2
	Young	A9	580	35163.2
	Young	A9	581	37840.2
	Young	A9	582	27501.2
	Young	A9	583	41574.2
	Young	A9	584	23786.2
	Young	A9	585	26216.2
	Young	A9	586	32866.2
	Young	A9	587	27137.2
	Young	A9	588	34056.2
	Young	A9	589	35850.2
	Young	A9	590	35727.2
	Young	A9	591	35608.2
	Young	A9	592	48062.2
	Young	A9	593	33118.2
	Young	A9	594	54365.2
	Young	A9	595	31667.2
	Young	A9	596	34323.2
	Young	A9	597	28293.2
	Young	A9	598	32651.2
	Young	A9	599	39687.2
	Young	A9	600	38504.2
	Young	A9	601	51007.2
	Young	A9	602	37070.2
	Young	A9	603	23605.2
	Young	A9	604	44207.2
	Young	A9	605	45478.2
	Young	A9	606	34461.2
	Young	A9	607	50492.2
	Young	A9	608	38156.2
	Young	A9	609	35142.2
	Young	A10	1	29684.6
	Young	A10	2	45160.6
	Young	A10	3	37083.6
	Young	A10	4	33780.6
	Young	A10	5	23753.6
	Young	A10	6	40213.6
	Young	A10	7	47511.6
	Young	A10	8	11686.6
	Young	A10	9	36112.6
	Young	A10	10	36095.6
	Young	A10	11	44479.6
	Young	A10	12	22713.6
	Young	A10	13	23983.6
	Young	A10	14	27333.6
	Young	A10	15	23355.6
	Young	A10	16	46744.6
	Young	A10	17	25884.6
	Young	A10	18	21923.6
	Young	A10	19	23963.6
	Young	A10	20	49887.6
	Young	A10	21	34159.6
	Young	A10	22	25763.6
	Young	A10	23	21576.6
	Young	A10	24	33062.6
	Young	A10	25	45310.6
	Young	A10	26	34071.6
	Young	A10	27	32524.6
	Young	A10	28	27396.4
	Young	A10	29	33231.4
	Young	A10	30	51199.4
	Young	A10	31	37112.4
	Young	A10	32	65308.4
	Young	A10	33	43307.4
	Young	A10	34	26659.4
	Young	A10	35	37944.4
	Young	A10	36	37258.4
	Young	A10	37	48253.4
	Young	A10	38	50529.4
	Young	A10	39	30557.4
	Young	A10	40	18568.4
	Young	A10	41	18438.4
	Young	A10	42	39474.4
	Young	A10	43	33232.4
	Young	A10	44	44945.4
	Young	A10	45	26468.4
	Young	A10	46	37333.4
	Young	A10	47	37511.4
	Young	A10	48	39303.4
	Young	A10	49	25999.4
	Young	A10	50	21723.4
	Young	A10	51	41650.4
	Young	A10	52	40050.4
	Young	A10	53	39761.4
	Young	A10	54	32927.4
	Young	A10	55	39590.4
	Young	A10	56	31754.4
	Young	A10	57	27971.5
	Young	A10	58	22020.5
	Young	A10	59	19421.5
	Young	A10	60	46469.5
	Young	A10	61	31663.5
	Young	A10	62	43990.5
	Young	A10	63	49564.5
	Young	A10	64	17256.5
	Young	A10	65	34186.5
	Young	A10	66	34921.5
	Young	A10	67	65109.5
	Young	A10	68	45262.5
	Young	A10	69	36520.5
	Young	A10	70	35406.5
	Young	A10	71	46434.5
	Young	A10	72	42902.5
	Young	A10	73	31514
	Young	A10	74	53764
	Young	A10	75	53593
	Young	A10	76	39084
	Young	A10	77	32678
	Young	A10	78	26103
	Young	A10	79	20714
	Young	A10	80	44612
	Young	A10	81	40953
	Young	A10	82	78255
	Young	A10	83	29561
	Young	A10	84	22601
	Young	A10	85	43871
	Young	A10	86	35934
	Young	A10	87	32036
	Young	A10	88	56898
	Young	A10	89	64051
	Young	A10	90	35857
	Young	A10	91	38723
	Young	A10	92	73335
	Young	A10	93	25039
	Young	A10	94	25972
	Young	A10	95	28319
	Young	A10	96	50569
	Young	A10	97	48957
	Young	A10	98	42654
	Young	A10	99	60609
	Young	A10	100	45100
	Young	A10	101	41594
	Young	A10	102	83466.5
	Young	A10	103	48623.5
	Young	A10	104	33022.5
	Young	A10	105	56575.5
	Young	A10	106	34196.5
	Young	A10	107	18436.5
	Young	A10	108	53844.5
	Young	A10	109	50023.5
	Young	A10	110	44509.5
	Young	A10	111	67396.5
	Young	A10	112	64516.5
	Young	A10	113	52247.5
	Young	A10	114	38103.5
	Young	A10	115	30086.5
	Young	A10	116	21997.5
	Young	A10	117	44894.6
	Young	A10	118	41631.6
	Young	A10	119	33546.6
	Young	A10	120	40587.6
	Young	A10	121	38293.6
	Young	A10	122	22888.6
	Young	A10	123	46057.6
	Young	A10	124	49445.6
	Young	A10	125	54592.6
	Young	A10	126	44976.6
	Young	A10	127	30798.6
	Young	A10	128	32203.6
	Young	A10	129	76183.6
	Young	A10	130	28336.6
	Young	A10	131	26656.6
	Young	A10	132	33997.6
	Young	A10	133	34046.6
	Young	A10	134	27678.6
	Young	A10	135	44018.6
	Young	A10	136	22131.6
	Young	A10	137	36738.6
	Young	A10	138	37544.6
	Young	A10	139	68597.6
	Young	A10	140	31014.6
	Young	A10	141	22486.6
	Young	A10	142	10552.6
	Young	A10	143	41468.6
	Young	A10	144	32196.6
	Young	A10	145	25715.6
	Young	A10	146	19615.6
	Young	A10	147	20797.6
	Young	A10	148	27204
	Young	A10	149	72354
	Young	A10	150	52084
	Young	A10	151	41563
	Young	A10	152	38701
	Young	A10	153	27903
	Young	A10	154	40605
	Young	A10	155	34904
	Young	A10	156	55074
	Young	A10	157	32690
	Young	A10	158	32890
	Young	A10	159	24480
	Young	A10	160	19608
	Young	A10	161	55008
	Young	A10	162	23780
	Young	A10	163	41245
	Young	A10	164	17588
	Young	A10	165	25556
	Young	A10	166	12659
	Young	A10	167	36339
	Young	A10	168	66265
	Young	A10	169	16216
	Young	A10	170	19792
	Young	A10	171	31370
	Young	A10	172	44151
	Young	A10	173	28945
	Young	A10	174	29431
	Young	A10	175	27679
	Young	A10	176	59376
	Young	A10	177	75496
	Young	A10	178	30835
	Young	A10	179	16770
	Young	A10	180	14566
	Young	A10	181	16968
	Young	A10	182	24742
	Young	A10	183	54914
	Young	A10	184	17578
	Young	A10	185	16352
	Young	A10	186	32394
	Young	A10	187	24708
	Young	A10	188	27586.8
	Young	A10	189	30170.8
	Young	A10	190	22080.8
	Young	A10	191	32019.8
	Young	A10	192	20227.8
	Young	A10	193	22261.8
	Young	A10	194	32152.8
	Young	A10	195	25921.8
	Young	A10	196	27201.8
	Young	A10	197	32096.8
	Young	A10	198	33934.8
	Young	A10	199	28616.8
	Young	A10	200	21829.8
	Young	A10	201	28826.8
	Young	A10	202	34308.8
	Young	A10	203	33957.8
	Young	A10	204	53392.8
	Young	A10	205	30286.8
	Young	A10	206	26853.8
	Young	A10	207	44952.8
	Young	A10	208	18998.2
	Young	A10	209	24591.2
	Young	A10	210	49096.2
	Young	A10	211	44381.2
	Young	A10	212	35586.2
	Young	A10	213	21729.2
	Young	A10	214	25036.2
	Young	A10	215	35984.2
	Young	A10	216	15452.2
	Young	A10	217	15261.2
	Young	A10	218	27849.2
	Young	A10	219	31495.2
	Young	A10	220	45378.2
	Young	A10	221	47395.2
	Young	A10	222	20290.2
	Young	A10	223	18161.2
	Young	A10	224	16060.2
	Young	A10	225	48538.2
	Young	A10	226	25479.2
	Young	A10	227	36116.2
	Young	A10	228	17539.2
	Young	A10	229	57361.2
	Young	A10	230	18847.2
	Young	A10	231	16713.2
	Young	A10	232	18068.2
	Young	A10	233	33279.2
	Young	A10	234	41860.2
	Young	A10	235	43184.2
	Young	A10	236	28669.2
	Young	A10	237	40239.2
	Young	A10	238	28268.2
	Young	A10	239	19593.2
	Young	A10	240	38278.2
	Young	A10	241	29909.2
	Young	A10	242	22948.2
	Young	A10	243	63336.2
	Young	A10	244	34212.8
	Young	A10	245	66659.8
	Young	A10	246	37017.8
	Young	A10	247	35304.8
	Young	A10	248	45094.8
	Young	A10	249	53061.8
	Young	A10	250	41543.8
	Young	A10	251	54624.8
	Young	A10	252	54098.8
	Young	A10	253	46686.8
	Young	A10	254	51405.8
	Young	A10	255	66386.8
	Young	A10	256	72555.8
	Young	A10	257	46548.8
	Young	A10	258	65049.8
	Young	A10	259	44519.8
	Young	A10	260	42341.8
	Young	A10	261	71082.8
	Young	A10	262	67159.8
	Young	A10	263	89131.8
	Young	A10	264	83801.8
	Young	A10	265	99369.8
	Young	A10	266	35346.8
	Young	A10	267	63725.8
	Young	A10	268	110583
	Young	A10	269	78371.8
	Young	A10	270	87766.8
	Young	A10	271	61736.8
	Young	A10	272	48784.8
	Young	A10	273	73003.8
	Young	A10	274	63429.8
	Young	A10	275	51643.8
	Young	A10	276	70706.8
	Young	A10	277	61944.8
	Young	A10	278	54782.8
	Young	A10	279	22566.8
	Young	A10	280	53123.8
	Young	A10	281	32699.8
	Young	A10	282	34328.3
	Young	A10	283	29023.3
	Young	A10	284	39564.3
	Young	A10	285	66775.3
	Young	A10	286	36045.3
	Young	A10	287	28890.3
	Young	A10	288	36719.3
	Young	A10	289	32429.3
	Young	A10	290	28643.3
	Young	A10	291	38303.3
	Young	A10	292	28947.3
	Young	A10	293	81995.3
	Young	A10	294	48969.3
	Young	A10	295	32257.3
	Young	A10	296	40418.3
	Young	A10	297	38805.3
	Young	A10	298	58518.3
	Young	A10	299	67435.3
	Young	A10	300	41142.3
	Young	A10	301	44496.3
	Young	A10	302	56666.3
	Young	A10	303	43270.3
	Young	A10	304	54734.3
	Young	A10	305	39252.3
	Young	A10	306	45710.3
	Young	A10	307	40985.3
	Young	A10	308	57292.3
	Young	A10	309	33951.3
	Young	A10	310	37690.3
	Young	A10	311	23573.3
	Young	A10	312	25395.3
	Young	A10	313	33281.3
	Young	A10	314	58911.3
	Young	A10	315	20955.3
	Young	A10	316	51628.3
	Young	A10	317	47421.3
	Young	A10	318	54426.3
	Young	A10	319	34498.3
	Young	A10	320	64383.3
	Young	A10	321	44470.3
	Young	A10	322	45839.3
	Young	A10	323	38256.3
	Young	A10	324	54628.3
	Young	A10	325	63203.3
	Young	A10	326	48623.3
	Young	A10	327	30200
	Young	A10	328	25515
	Young	A10	329	24835
	Young	A10	330	21174
	Young	A10	331	23230
	Young	A10	332	25385
	Young	A10	333	20150
	Young	A10	334	22112
	Young	A10	335	22430
	Young	A10	336	29905
	Young	A10	337	28474
	Young	A10	338	27145
	Young	A10	339	22541
	Young	A10	340	17143
	Young	A10	341	25113
	Young	A10	342	16515
	Young	A10	343	21946
	Young	A10	344	23989
	Young	A10	345	31592
	Young	A10	346	26949
	Young	A10	347	23587
	Young	A10	348	45467
	Young	A10	349	23599
	Young	A10	350	29269
	Young	A10	351	32465
	Young	A10	352	10953
	Young	A10	353	31713
	Young	A10	354	25207
	Young	A10	355	26632
	Young	A10	356	44618
	Young	A10	357	22448
	Young	A10	358	25917
	Young	A10	359	31199
	Young	A10	360	17949
	Young	A10	361	47379
	Young	A10	362	18546
	Young	A10	363	32641
	Young	A10	364	18828
	Young	A10	365	15428
	Young	A10	366	13962
	Young	A10	367	15476
	Young	A10	368	40426
	Young	A10	369	23922
	Young	A10	370	18480
	Young	A10	371	32935
	Young	A10	372	34550
	Young	A10	373	55091
	Young	A10	374	31450
	Young	A10	375	56383
	Young	A10	376	36849
	Young	A10	377	35489
	Young	A10	378	62368
	Young	A10	379	54506
	Young	A10	380	30199
	Young	A10	381	48509
	Young	A10	382	17254
	Young	A10	383	50454
	Young	A10	384	23006
	Young	A10	385	34172
	Young	A10	386	52051
	Young	A10	387	23078
	Young	A10	388	40216
	Young	A10	389	37568
	Young	A10	390	40038
	Young	A10	391	37051
	Young	A10	392	43649
	Young	A10	393	49626
	Young	A10	394	58102
	Young	A10	395	26832
	Young	A10	396	67968
	Young	A10	397	39013
	Young	A10	398	22372
	Young	A10	399	23934
	Young	A10	400	29404
	Young	A10	401	19508
	Young	A10	402	28880
	Young	A10	403	43491
	Young	A10	404	44995
	Young	A10	405	52531
	Young	A6	1	35974.2
	Young	A6	2	25286.2
	Young	A6	3	31374.2
	Young	A6	4	78864.2
	Young	A6	5	46271.2
	Young	A6	6	41906.2
	Young	A6	7	32588.2
	Young	A6	8	44852.2
	Young	A6	9	61537.2
	Young	A6	10	58857.2
	Young	A6	11	57793.2
	Young	A6	12	29825.2
	Young	A6	13	14374.2
	Young	A6	14	44595.2
	Young	A6	15	57703.2
	Young	A6	16	70800.2
	Young	A6	17	26041.2
	Young	A6	18	38389
	Young	A6	19	50861
	Young	A6	20	69437
	Young	A6	21	39137
	Young	A6	22	56459
	Young	A6	23	39419
	Young	A6	24	35823
	Young	A6	25	44802
	Young	A6	26	20704
	Young	A6	27	26206
	Young	A6	28	36846
	Young	A6	29	44822
	Young	A6	30	63950
	Young	A6	31	44163
	Young	A6	32	29172
	Young	A6	33	47983
	Young	A6	34	80613
	Young	A6	35	45249
	Young	A6	36	53633
	Young	A6	37	75969
	Young	A6	38	52260
	Young	A6	39	40666.8
	Young	A6	40	90460.8
	Young	A6	41	78251.8
	Young	A6	42	70294.8
	Young	A6	43	34967.8
	Young	A6	44	40019.8
	Young	A6	45	63764.8
	Young	A6	46	42961.8
	Young	A6	47	23332.8
	Young	A6	48	12517.8
	Young	A6	49	17242.8
	Young	A6	50	76931.8
	Young	A6	51	32712.8
	Young	A6	52	66585.8
	Young	A6	53	40946.8
	Young	A6	54	37753.8
	Young	A6	55	38761.8
	Young	A6	56	31473.8
	Young	A6	57	27233.8
	Young	A6	58	33518.8
	Young	A6	59	61580.8
	Young	A6	60	45071.8
	Young	A6	61	29054.8
	Young	A6	62	31944.8
	Young	A6	63	64465.8
	Young	A6	64	47889.8
	Young	A6	65	46313.8
	Young	A6	66	50935.8
	Young	A6	67	37028.8
	Young	A6	68	32817.8
	Young	A6	69	55640.8
	Young	A6	70	41328.8
	Young	A6	71	30583.8
	Young	A6	72	30429.8
	Young	A6	73	39411.8
	Young	A6	74	23887
	Young	A6	75	25842
	Young	A6	76	45323
	Young	A6	77	18844
	Young	A6	78	60892
	Young	A6	79	44662
	Young	A6	80	27690
	Young	A6	81	80801
	Young	A6	82	29724
	Young	A6	83	58788
	Young	A6	84	58128
	Young	A6	85	48402
	Young	A6	86	50378
	Young	A6	87	79745
	Young	A6	88	45265
	Young	A6	89	67287
	Young	A6	90	30455
	Young	A6	91	54375
	Young	A6	92	43170
	Young	A6	93	47062
	Young	A6	94	26025.2
	Young	A6	95	63629.2
	Young	A6	96	27641.2
	Young	A6	97	44465.2
	Young	A6	98	30919.2
	Young	A6	99	70112.2
	Young	A6	100	27420.2
	Young	A6	101	41604.2
	Young	A6	102	21076.2
	Young	A6	103	26671.2
	Young	A6	104	54507.2
	Young	A6	105	26134.2
	Young	A6	106	28888.2
	Young	A6	107	52812.2
	Young	A6	108	50574.2
	Young	A6	109	45356.7
	Young	A6	110	25566.7
	Young	A6	111	25501.7
	Young	A6	112	42897.7
	Young	A6	113	41904.7
	Young	A6	114	31774.7
	Young	A6	115	37139.7
	Young	A6	116	15003
	Young	A6	117	79192
	Young	A6	118	28723
	Young	A6	119	51038
	Young	A6	120	48846
	Young	A6	121	42860
	Young	A6	122	45533
	Young	A6	123	24522
	Young	A6	124	66266
	Young	A6	125	41592
	Young	A6	126	29068
	Young	A6	127	56565
	Young	A6	128	63281
	Young	A6	129	40718
	Young	A6	130	85644
	Young	A6	131	43909
	Young	A6	132	59088
	Young	A6	133	63759
	Young	A6	134	38337
	Young	A6	135	49920
	Young	A6	136	107537
	Young	A6	137	31892
	Young	A6	138	64229
	Young	A6	139	37059
	Young	A6	140	31651
	Young	A6	141	87643
	Young	A6	142	51720
	Young	A6	143	52185
	Young	A6	144	96811
	Young	A6	145	54170
	Young	A6	146	58182
	Young	A6	147	62088
	Young	A6	148	49312
	Young	A6	149	89502
	Young	A6	150	48592
	Young	A6	151	63022
	Young	A6	152	75216
	Young	A6	153	92165
	Young	A6	154	85642
	Young	A6	155	30659
	Young	A6	156	115597
	Young	A6	157	47215.2
	Young	A6	158	84163.2
	Young	A6	159	46930.2
	Young	A6	160	60413.2
	Young	A6	161	97848.2
	Young	A6	162	34295.2
	Young	A6	163	80361.2
	Young	A6	164	77874.2
	Young	A6	165	71922.2
	Young	A6	166	51130.2
	Young	A6	167	87116.2
	Young	A6	168	29580.2
	Young	A6	169	81257.2
	Young	A6	170	44595.2
	Young	A6	171	104940
	Young	A6	172	87103.2
	Young	A6	173	68697.2
	Young	A6	174	29964.2
	Young	A6	175	77664.2
	Young	A6	176	49613.2
	Young	A6	177	26603.2
	Young	A6	178	86188.2
	Young	A6	179	39238.2
	Young	A6	180	29185.2
	Young	A6	181	45774.2
	Young	A6	182	56656.2
	Young	A6	183	57734
	Young	A6	184	69141
	Young	A6	185	53324
	Young	A6	186	79933
	Young	A6	187	52544
	Young	A6	188	28208
	Young	A6	189	35584
	Young	A6	190	58569
	Young	A6	191	18100
	Young	A6	192	22174
	Young	A6	193	49126
	Young	A6	194	39914
	Young	A6	195	30887
	Young	A6	196	21116
	Young	A6	197	64457
	Young	A6	198	58900
	Young	A6	199	60112
	Young	A6	200	72201
	Young	A6	201	40642
	Young	A6	202	54524
	Young	A6	203	45959
	Young	A6	204	47469
	Young	A6	205	59375
	Young	A6	206	48099
	Young	A6	207	41406
	Young	A6	208	17574
	Young	A6	209	58586
	Young	A6	210	22774
	Young	A6	211	55786
	Young	A6	212	30716
	Young	A6	213	50670
	Young	A6	214	23219
	Young	A6	215	24604
	Young	A6	216	34601
	Young	A6	217	34576
	Young	A6	218	40412
	Young	A6	219	15566
	Young	A6	220	28385
	Young	A6	221	30825
	Young	A6	222	11301
	Young	A6	223	16522
	Young	A6	224	58979.4
	Young	A6	225	104813
	Young	A6	226	97508.4
	Young	A6	227	100800
	Young	A6	228	28032.4
	Young	A6	229	26764.4
	Young	A6	230	71326.4
	Young	A6	231	53623.4
	Young	A6	232	46040.4
	Young	A6	233	32446.4
	Young	A6	234	28428.4
	Young	A6	235	23382.4
	Young	A6	236	55378.4
	Young	A6	237	23053.4
	Young	A6	238	29034.4
	Young	A6	239	81373.4
	Young	A6	240	55259.4
	Young	A6	241	52496.4
	Young	A6	242	54229.4
	Young	A6	243	66033.4
	Young	A6	244	51041.4
	Young	A6	245	39870.4
	Young	A6	246	54482.4
	Young	A6	247	25593.4
	Young	A6	248	56278.4
	Young	A6	249	48967.4
	Young	A2	1	84828.7
	Young	A2	2	40158.7
	Young	A2	3	20914.7
	Young	A2	4	26972.7
	Young	A2	5	33948.7
	Young	A2	6	41262
	Young	A2	7	16678
	Young	A2	8	15703
	Young	A2	9	20846
	Young	A2	10	61401
	Young	A2	11	35298
	Young	A2	12	32196
	Young	A2	13	16273.7
	Young	A2	14	36513.7
	Young	A2	15	36927.7
	Young	A2	16	23207.7
	Young	A2	17	39006.7
	Young	A2	18	15478.7
	Young	A2	19	39370.3
	Young	A2	20	21918.3
	Young	A2	21	23709.3
	Young	A2	22	40185.3
	Young	A2	23	28717.3
	Young	A2	24	16054.3
	Young	A2	25	76125.7
	Young	A2	26	64996.7
	Young	A2	27	42199.7
	Young	A2	28	34710.7
	Young	A2	29	67395.7
	Young	A2	30	47492.7
	Young	A2	31	68363.7
	Young	A2	32	71088.7
	Young	A2	33	104593
	Young	A2	34	104059
	Young	A2	35	34661.7
	Young	A2	36	34583.7
	Young	A2	37	97342.7
	Young	A2	38	77082.7
	Young	A2	39	83969.7
	Young	A2	40	54846.7
	Young	A2	41	46417.2
	Young	A2	42	32706.2
	Young	A2	43	86903.2
	Young	A2	44	43840.2
	Young	A2	45	65899.2
	Young	A2	46	48634.2
	Young	A2	47	65011.2
	Young	A2	48	58284.2
	Young	A2	49	37853.5
	Young	A2	50	19092.5
	Young	A2	51	83838.5
	Young	A2	52	46083.5
	Young	A2	53	16692.5
	Young	A2	54	67189.5
	Young	A2	55	52953.5
	Young	A2	56	23132.5
	Young	A2	57	85151.5
	Young	A2	58	40396.5
	Young	A2	59	38317.5
	Young	A2	60	98410.5
	Young	A2	61	58056.5
	Young	A2	62	34356.5
	Young	A2	63	100616
	Young	A2	64	71199.5
	Young	A2	65	59654.5
	Young	A2	66	57230.5
	Young	A2	67	52958
	Young	A2	68	25140
	Young	A2	69	35252
	Young	A2	70	55136
	Young	A2	71	83323
	Young	A2	72	131214
	Young	A2	73	66929
	Young	A2	74	53666
	Adult	A9	1	69846
	Adult	A9	2	35366
	Adult	A9	3	41153
	Adult	A9	4	50554
	Adult	A9	5	67754
	Adult	A9	6	22442
	Adult	A9	7	46084
	Adult	A9	8	32813
	Adult	A9	9	34946
	Adult	A9	10	53953
	Adult	A9	11	64579
	Adult	A9	12	37489
	Adult	A9	13	39694
	Adult	A9	14	40520
	Adult	A9	15	36970
	Adult	A9	16	46050
	Adult	A9	17	42930
	Adult	A9	18	50677
	Adult	A9	19	52047
	Adult	A9	20	37726
	Adult	A9	21	56479
	Adult	A9	22	54695
	Adult	A9	23	50180
	Adult	A9	24	72280
	Adult	A9	25	55162
	Adult	A9	26	43638
	Adult	A9	27	33943
	Adult	A9	28	33267
	Adult	A9	29	34034
	Adult	A9	30	44441
	Adult	A9	31	51009
	Adult	A9	32	45940
	Adult	A9	33	48135
	Adult	A9	34	57886
	Adult	A9	35	55283
	Adult	A9	36	41260
	Adult	A9	37	66130
	Adult	A9	38	24341
	Adult	A9	39	41410
	Adult	A9	40	39948
	Adult	A9	41	46862
	Adult	A9	42	46453
	Adult	A9	43	47873
	Adult	A9	44	44743
	Adult	A9	45	59458
	Adult	A9	46	38554
	Adult	A9	47	28680
	Adult	A9	48	42801
	Adult	A9	49	56968
	Adult	A9	50	43646
	Adult	A9	51	28930
	Adult	A9	52	85391
	Adult	A9	53	55078
	Adult	A9	54	22677
	Adult	A9	55	32458
	Adult	A9	56	62780
	Adult	A9	57	37134
	Adult	A9	58	53037
	Adult	A9	59	21059
	Adult	A9	60	30883
	Adult	A9	61	45924
	Adult	A9	62	35302
	Adult	A9	63	44551
	Adult	A9	64	55574
	Adult	A9	65	54250
	Adult	A9	66	37921
	Adult	A9	67	25038
	Adult	A9	68	31285
	Adult	A9	69	18386
	Adult	A9	70	70048
	Adult	A9	71	66136
	Adult	A9	72	35688
	Adult	A9	73	24310
	Adult	A9	74	49169
	Adult	A9	75	44156
	Adult	A9	76	24729
	Adult	A9	77	54570
	Adult	A9	78	34579
	Adult	A9	79	38248
	Adult	A9	80	27106
	Adult	A9	81	43335
	Adult	A9	82	52137
	Adult	A9	83	42595
	Adult	A9	84	37634
	Adult	A9	85	44075
	Adult	A9	86	33458
	Adult	A9	87	45981
	Adult	A9	88	70326
	Adult	A9	89	31285
	Adult	A9	90	36603
	Adult	A9	91	44486
	Adult	A9	92	32510
	Adult	A9	93	44712
	Adult	A9	94	36994
	Adult	A9	95	67214
	Adult	A9	96	42518
	Adult	A9	97	38504
	Adult	A9	98	45846
	Adult	A9	99	36897
	Adult	A9	100	71802
	Adult	A9	101	53406
	Adult	A9	102	41469
	Adult	A9	103	75248
	Adult	A9	104	53778
	Adult	A9	105	53725
	Adult	A9	106	87164
	Adult	A9	107	73647
	Adult	A9	108	76225
	Adult	A9	109	47047
	Adult	A9	110	52824
	Adult	A9	111	86510
	Adult	A9	112	54014
	Adult	A9	113	45513
	Adult	A9	114	88827
	Adult	A9	115	84484
	Adult	A9	116	51799
	Adult	A9	117	57067
	Adult	A9	118	88498
	Adult	A9	119	69116
	Adult	A9	120	66446
	Adult	A9	121	47563
	Adult	A9	122	91011
	Adult	A9	123	54501
	Adult	A9	124	42012
	Adult	A9	125	40821
	Adult	A9	126	35593
	Adult	A9	127	56662
	Adult	A9	128	55423
	Adult	A9	129	49587
	Adult	A9	130	49070
	Adult	A9	131	39621
	Adult	A9	132	48624
	Adult	A9	133	46972
	Adult	A9	134	24884
	Adult	A9	135	55181
	Adult	A9	136	30933
	Adult	A9	137	24141
	Adult	A9	138	49179
	Adult	A9	139	40380
	Adult	A9	140	17338
	Adult	A9	141	24335
	Adult	A9	142	31512
	Adult	A9	143	28271
	Adult	A9	144	53023
	Adult	A9	145	41814
	Adult	A9	146	50057
	Adult	A9	147	29736
	Adult	A9	148	34812
	Adult	A9	149	37272
	Adult	A9	150	25682
	Adult	A9	151	37230
	Adult	A9	152	29559
	Adult	A9	153	51273
	Adult	A9	154	75115
	Adult	A9	155	104253
	Adult	A9	156	52166
	Adult	A9	157	33492
	Adult	A9	158	54833
	Adult	A9	159	45067
	Adult	A9	160	65486
	Adult	A9	161	31152
	Adult	A9	162	34318
	Adult	A9	163	57005
	Adult	A9	164	30392
	Adult	A9	165	19191
	Adult	A9	166	33588
	Adult	A9	167	36505
	Adult	A9	168	45962
	Adult	A9	169	53624
	Adult	A9	170	52484
	Adult	A9	171	51771
	Adult	A9	172	75385
	Adult	A9	173	51014.8
	Adult	A9	174	57215.8
	Adult	A9	175	48348.8
	Adult	A9	176	40761.8
	Adult	A9	177	59996.8
	Adult	A9	178	40571.8
	Adult	A9	179	67447.8
	Adult	A9	180	33514.8
	Adult	A9	181	48782.8
	Adult	A9	182	67802.8
	Adult	A9	183	41000.8
	Adult	A9	184	60489.8
	Adult	A9	185	61524.8
	Adult	A9	186	54010.8
	Adult	A9	187	55653.8
	Adult	A9	188	45989.8
	Adult	A9	189	36096.8
	Adult	A9	190	31131.8
	Adult	A9	191	64183.8
	Adult	A9	192	81236.8
	Adult	A9	193	33929.8
	Adult	A9	194	61636.8
	Adult	A9	195	22414.8
	Adult	A9	196	42506.8
	Adult	A9	197	28696.8
	Adult	A9	198	65137.8
	Adult	A9	199	47140.8
	Adult	A9	200	39886.8
	Adult	A9	201	31078.8
	Adult	A9	202	18838
	Adult	A9	203	38819
	Adult	A9	204	25436
	Adult	A9	205	24506
	Adult	A9	206	43432
	Adult	A9	207	42838
	Adult	A9	208	34510
	Adult	A9	209	64653
	Adult	A9	210	42150
	Adult	A9	211	65965
	Adult	A9	212	41015
	Adult	A9	213	54773
	Adult	A9	214	61499
	Adult	A9	215	27558
	Adult	A9	216	34024
	Adult	A9	217	70449
	Adult	A9	218	32301
	Adult	A9	219	38758
	Adult	A9	220	29685
	Adult	A9	221	46536
	Adult	A9	222	39881
	Adult	A9	223	31239
	Adult	A9	224	42470
	Adult	A9	225	30071
	Adult	A9	226	60804
	Adult	A9	227	59169
	Adult	A9	228	69247
	Adult	A9	229	54019
	Adult	A9	230	64173
	Adult	A9	231	42190
	Adult	A9	232	92183.6
	Adult	A9	233	38817.6
	Adult	A9	234	50132.6
	Adult	A9	235	45616.6
	Adult	A9	236	33214.6
	Adult	A9	237	59471.6
	Adult	A9	238	54397.6
	Adult	A9	239	80558.6
	Adult	A9	240	26062.6
	Adult	A9	241	23098.6
	Adult	A9	242	41063.6
	Adult	A9	243	49870.6
	Adult	A9	244	46380.6
	Adult	A9	245	46456.6
	Adult	A9	246	25402.6
	Adult	A9	247	63847.6
	Adult	A9	248	48475.6
	Adult	A9	249	28717.6
	Adult	A9	250	47424.6
	Adult	A9	251	30710.6
	Adult	A9	252	30342.6
	Adult	A9	253	25450.6
	Adult	A9	254	33762.6
	Adult	A9	255	42140.6
	Adult	A9	256	91211.6
	Adult	A9	257	36934.6
	Adult	A9	258	32357
	Adult	A9	259	60574
	Adult	A9	260	33771
	Adult	A9	261	44158
	Adult	A9	262	67776
	Adult	A9	263	50741
	Adult	A9	264	35669
	Adult	A9	265	57516
	Adult	A9	266	54690
	Adult	A9	267	24467
	Adult	A9	268	52184
	Adult	A9	269	79899
	Adult	A9	270	42032
	Adult	A9	271	29234
	Adult	A9	272	35454
	Adult	A9	273	23204
	Adult	A9	274	33320
	Adult	A9	275	92938
	Adult	A9	276	42649
	Adult	A9	277	27097
	Adult	A9	278	30451
	Adult	A9	279	51319
	Adult	A9	280	37757
	Adult	A9	281	26514
	Adult	A9	282	80953
	Adult	A9	283	81558
	Adult	A9	284	55786
	Adult	A9	285	55130
	Adult	A9	286	40495.8
	Adult	A9	287	38074.8
	Adult	A9	288	53627.8
	Adult	A9	289	26900.8
	Adult	A9	290	47498.8
	Adult	A9	291	54383.8
	Adult	A9	292	52591.8
	Adult	A9	293	33441.8
	Adult	A9	294	46971.8
	Adult	A9	295	78502.8
	Adult	A9	296	38628.8
	Adult	A9	297	38115.8
	Adult	A9	298	58681.8
	Adult	A9	299	29799.8
	Adult	A9	300	31241.8
	Adult	A9	301	45823.8
	Adult	A9	302	37984.8
	Adult	A9	303	30379.8
	Adult	A9	304	27737.8
	Adult	A9	305	34407.8
	Adult	A9	306	58890.8
	Adult	A9	307	29546.8
	Adult	A9	308	47907.8
	Adult	A9	309	18312.8
	Adult	A9	310	24840.8
	Adult	A9	311	31880.8
	Adult	A9	312	50732.6
	Adult	A9	313	18168.6
	Adult	A9	314	34117.6
	Adult	A9	315	65586.6
	Adult	A9	316	76316.6
	Adult	A9	317	45087.6
	Adult	A9	318	51559.6
	Adult	A9	319	48107.6
	Adult	A9	320	50441.6
	Adult	A9	321	53326.6
	Adult	A9	322	69168.6
	Adult	A9	323	48796.6
	Adult	A9	324	54287.6
	Adult	A9	325	37515.6
	Adult	A9	326	96781.6
	Adult	A9	327	29979.6
	Adult	A9	328	38764.6
	Adult	A9	329	64805.6
	Adult	A9	330	30934.6
	Adult	A9	331	43948.6
	Adult	A9	332	43994.6
	Adult	A9	333	59970.6
	Adult	A9	334	51396.6
	Adult	A9	335	90223.6
	Adult	A9	336	68958.6
	Adult	A9	337	43980.6
	Adult	A9	338	82443.6
	Adult	A9	339	53902.6
	Adult	A9	340	72895.6
	Adult	A9	341	41451.8
	Adult	A9	342	79946.8
	Adult	A9	343	47878.8
	Adult	A9	344	64846.8
	Adult	A9	345	41100.8
	Adult	A9	346	38658.8
	Adult	A9	347	101668
	Adult	A9	348	74733.8
	Adult	A9	349	49555.8
	Adult	A9	350	39033.8
	Adult	A9	351	36869.8
	Adult	A9	352	47341.8
	Adult	A9	353	39613.8
	Adult	A9	354	51816.8
	Adult	A9	355	52446.8
	Adult	A9	356	51056.8
	Adult	A9	357	50591.8
	Adult	A9	358	43400.8
	Adult	A9	359	45733.8
	Adult	A9	360	64987.8
	Adult	A9	361	23785
	Adult	A9	362	32307
	Adult	A9	363	31382
	Adult	A9	364	33364
	Adult	A9	365	54333
	Adult	A9	366	43207
	Adult	A9	367	34986
	Adult	A9	368	52561
	Adult	A9	369	55734
	Adult	A9	370	57665
	Adult	A9	371	38952
	Adult	A9	372	37279
	Adult	A9	373	45242
	Adult	A9	374	49777
	Adult	A9	375	29444
	Adult	A9	376	48990
	Adult	A9	377	44924
	Adult	A9	378	34839
	Adult	A9	379	35172
	Adult	A9	380	35612
	Adult	A9	381	61130
	Adult	A9	382	49729
	Adult	A9	383	55741
	Adult	A9	384	83493
	Adult	A9	385	64928
	Adult	A9	386	57682
	Adult	A9	387	32890
	Adult	A9	388	32294
	Adult	A9	389	43289
	Adult	A9	390	37356.5
	Adult	A9	391	49836.5
	Adult	A9	392	36243.5
	Adult	A9	393	41714.5
	Adult	A9	394	43104.5
	Adult	A9	395	62777.5
	Adult	A9	396	55655.5
	Adult	A9	397	43377.5
	Adult	A9	398	28809.5
	Adult	A9	399	82311.5
	Adult	A9	400	52494.5
	Adult	A9	401	26033.5
	Adult	A9	402	64276.5
	Adult	A9	403	36495.5
	Adult	A9	404	79867.5
	Adult	A9	405	80625.5
	Adult	A9	406	71358.5
	Adult	A9	407	46591.5
	Adult	A9	408	42594.5
	Adult	A9	409	43832.5
	Adult	A9	410	23443.5
	Adult	A9	411	25419.5
	Adult	A9	412	38663.5
	Adult	A9	413	30022.5
	Adult	A9	414	11575.5
	Adult	A9	415	29642.2
	Adult	A9	416	39212.2
	Adult	A9	417	30862.2
	Adult	A9	418	54733.2
	Adult	A9	419	34221.2
	Adult	A9	420	26833.2
	Adult	A9	421	34053.2
	Adult	A9	422	30323.2
	Adult	A9	423	58991.2
	Adult	A9	424	40497.2
	Adult	A9	425	34064.2
	Adult	A9	426	65169.2
	Adult	A9	427	51784.2
	Adult	A9	428	40796.2
	Adult	A9	429	25186.2
	Adult	A9	430	24529.2
	Adult	A9	431	35800.2
	Adult	A9	432	30609.2
	Adult	A9	433	34873.2
	Adult	A9	434	50907.2
	Adult	A9	435	36592.2
	Adult	A9	436	55434.2
	Adult	A9	437	73876.2
	Adult	A9	438	55719.2
	Adult	A9	439	41728.2
	Adult	A9	440	59361.2
	Adult	A9	441	38530.2
	Adult	A9	442	73040.2
	Adult	A9	443	48031.2
	Adult	A9	444	87287.2
	Adult	A9	445	74068
	Adult	A9	446	44707
	Adult	A9	447	55428
	Adult	A9	448	59002
	Adult	A9	449	93387
	Adult	A9	450	28791
	Adult	A9	451	41640
	Adult	A9	452	121205
	Adult	A9	453	113150
	Adult	A9	454	56772
	Adult	A9	455	57989
	Adult	A9	456	46198
	Adult	A9	457	49366
	Adult	A9	458	61862
	Adult	A9	459	63073
	Adult	A9	460	57861
	Adult	A9	461	49066
	Adult	A9	462	53937
	Adult	A9	463	34503
	Adult	A9	464	85274
	Adult	A9	465	62334
	Adult	A9	466	46391
	Adult	A9	467	47437
	Adult	A9	468	24302
	Adult	A9	469	61550
	Adult	A9	470	24272
	Adult	A9	471	37842
	Adult	A9	472	39431
	Adult	A9	473	69592
	Adult	A9	474	54345
	Adult	A9	475	55026.5
	Adult	A9	476	35514.5
	Adult	A9	477	58332.5
	Adult	A9	478	48779.5
	Adult	A9	479	78351.5
	Adult	A9	480	59664.5
	Adult	A9	481	49449.5
	Adult	A9	482	57398.5
	Adult	A9	483	84491.5
	Adult	A9	484	29208.5
	Adult	A9	485	38545.5
	Adult	A9	486	40780.5
	Adult	A9	487	59801.5
	Adult	A9	488	33058.5
	Adult	A9	489	18561.5
	Adult	A9	490	28333.5
	Adult	A9	491	90802.5
	Adult	A9	492	68717.5
	Adult	A9	493	93606.5
	Adult	A9	494	55689.5
	Adult	A9	495	63968.5
	Adult	A9	496	56525.5
	Adult	A9	497	51494.5
	Adult	A9	498	62035.5
	Adult	A9	499	62692.5
	Adult	A9	500	59365.5
	Adult	A9	501	49540.5
	Adult	A9	502	75793.5
	Adult	A9	503	82706.2
	Adult	A9	504	55485.2
	Adult	A9	505	71222.2
	Adult	A9	506	82213.2
	Adult	A9	507	48583.2
	Adult	A9	508	71291.2
	Adult	A9	509	64817.2
	Adult	A9	510	61266.2
	Adult	A9	511	67179.2
	Adult	A9	512	39428.2
	Adult	A9	513	88044.2
	Adult	A9	514	59304.2
	Adult	A9	515	64721.2
	Adult	A9	516	73056.2
	Adult	A9	517	58372.2
	Adult	A9	518	101042
	Adult	A9	519	73426.2
	Adult	A9	520	50745.2
	Adult	A9	521	70770.2
	Adult	A9	522	47341.2
	Adult	A9	523	47395.2
	Adult	A9	524	67693.2
	Adult	A9	525	74797.2
	Adult	A9	526	72527.2
	Adult	A9	527	103312
	Adult	A9	528	47115.2
	Adult	A9	529	43517.2
	Adult	A9	530	52561.2
	Adult	A9	531	37998.2
	Adult	A9	532	112384
	Adult	A9	533	60472.2
	Adult	A9	534	99142
	Adult	A9	535	26431
	Adult	A9	536	49984
	Adult	A9	537	35770
	Adult	A9	538	97056
	Adult	A9	539	24730
	Adult	A9	540	55949
	Adult	A9	541	31240
	Adult	A9	542	23912
	Adult	A9	543	91651
	Adult	A9	544	36035
	Adult	A9	545	72576
	Adult	A9	546	67206
	Adult	A9	547	85370
	Adult	A9	548	66288
	Adult	A9	549	56207
	Adult	A9	550	57121
	Adult	A9	551	41746
	Adult	A9	552	30735
	Adult	A9	553	50033
	Adult	A9	554	62931
	Adult	A9	555	79802
	Adult	A9	556	69215
	Adult	A9	557	44663
	Adult	A9	558	44065
	Adult	A9	559	75461
	Adult	A9	560	82604
	Adult	A9	561	84605
	Adult	A9	562	65954
	Adult	A9	563	59450
	Adult	A9	564	67636
	Adult	A9	565	49486
	Adult	A9	566	66336
	Adult	A9	567	40776
	Adult	A9	568	58538
	Adult	A9	569	66691
	Adult	A9	570	52496
	Adult	A9	571	34458
	Adult	A9	572	63074
	Adult	A9	573	66407
	Adult	A9	574	64534
	Adult	A9	575	36900
	Adult	A9	576	37391
	Adult	A9	577	45299
	Adult	A9	578	65424
	Adult	A9	579	72232
	Adult	A9	580	32465
	Adult	A9	581	21995
	Adult	A9	582	49785
	Adult	A9	583	34627
	Adult	A9	584	55068
	Adult	A9	585	19306
	Adult	A9	586	39526
	Adult	A9	587	51187
	Adult	A9	588	28949
	Adult	A9	589	26743
	Adult	A9	590	25673
	Adult	A9	591	54375
	Adult	A9	592	50188.2
	Adult	A9	593	46894.2
	Adult	A9	594	52559.2
	Adult	A9	595	26717.2
	Adult	A9	596	40740.2
	Adult	A9	597	35387.2
	Adult	A9	598	106568
	Adult	A9	599	65629.2
	Adult	A9	600	51648.2
	Adult	A9	601	45958.2
	Adult	A9	602	24599.2
	Adult	A9	603	26689.2
	Adult	A9	604	58706.2
	Adult	A9	605	42662.2
	Adult	A9	606	45920.2
	Adult	A9	607	37312.2
	Adult	A9	608	25517.2
	Adult	A9	609	53265.2
	Adult	A9	610	42308.2
	Adult	A9	611	34407.2
	Adult	A9	612	79126.2
	Adult	A9	613	34465.2
	Adult	A9	614	51294.2
	Adult	A9	615	31017.2
	Adult	A9	616	71684.2
	Adult	A9	617	50765.2
	Adult	A9	618	70622.2
	Adult	A9	619	77152.2
	Adult	A9	620	43287.2
	Adult	A9	621	77566.2
	Adult	A9	622	103792
	Adult	A9	623	89247.8
	Adult	A9	624	121207
	Adult	A9	625	82803.8
	Adult	A9	626	96895.8
	Adult	A9	627	71208.8
	Adult	A9	628	76740.8
	Adult	A9	629	91885.8
	Adult	A9	630	78414.8
	Adult	A9	631	55683.8
	Adult	A9	632	85196.8
	Adult	A9	633	81370.8
	Adult	A9	634	67215.8
	Adult	A9	635	85576.8
	Adult	A9	636	41612.8
	Adult	A9	637	53641.8
	Adult	A9	638	60529.8
	Adult	A9	639	68555.8
	Adult	A9	640	97620.8
	Adult	A9	641	32032.8
	Adult	A9	642	60988.8
	Adult	A9	643	60643.8
	Adult	A9	644	80779.8
	Adult	A9	645	67659.8
	Adult	A9	646	27140.8
	Adult	A9	647	55813.2
	Adult	A9	648	80177.2
	Adult	A9	649	90437.2
	Adult	A9	650	46833.2
	Adult	A9	651	85680.2
	Adult	A9	652	89849.2
	Adult	A9	653	65153.2
	Adult	A9	654	39820.2
	Adult	A9	655	50898.2
	Adult	A9	656	36552.2
	Adult	A9	657	75641.2
	Adult	A9	658	53291.2
	Adult	A9	659	79319.2
	Adult	A9	660	77718.2
	Adult	A9	661	35814.2
	Adult	A9	662	106589
[truncated: 1,727 more rows]

## Sheet: Fig 2 - Statistics
Figure	Test details	Mean rank 1	Mean rank 2	Mean rank diff.	n1	n2	Statistical Test	Adjusted P Value
(panel)
Figure 2
(B) NM quantification in young tgNM	A9 vs. A10	597.4	634	-36.63	609	405	Dunn's multiple comparisons test;Kruskal-Wallis statistic=93.81;Number of values (total)=1337	0.8345
	A9 vs. A6	597.4	851.3	-254	609	249		< 0.0001
	A9 vs. A2	597.4	836.9	-239.5	609	74		< 0.0001
	A10 vs. A6	634	851.3	-217.3	405	249		< 0.0001
	A10 vs. A2	634	836.9	-202.9	405	74		0.0002
	A6 vs. A2	851.3	836.9	14.43	249	74		> 0.9999
(B) NM quantification in adult tgNM	A9 vs. A10	639.3	721.5	-82.19	735	441	Dunn's multiple comparisons test;Kruskal-Wallis statistic=104;Number of values (total)=1434	0.0059
	A9 vs. A6	639.3	970.8	-331.5	735	202		< 0.0001
	A9 vs. A2	639.3	798.9	-159.6	735	56		0.0327
	A10 vs. A6	721.5	970.8	-249.3	441	202		< 0.0001
	A10 vs. A2	721.5	798.9	-77.43	441	56		> 0.9999
	A6 vs. A2	970.8	798.9	171.9	202	56		0.036
(B) NM quantification in old tgNM	A9 vs. A10	493.8	485.6	8.228	421	299	Dunn's multiple comparisons test;Kruskal-Wallis statistic=51.72;Number of values (total)=954	> 0.9999
	A9 vs. A6	493.8	567.4	-73.56	421	109		0.0781
	A9 vs. A2	493.8	324.8	169	421	125		< 0.0001
	A10 vs. A6	485.6	567.4	-81.78	299	109		0.048
	A10 vs. A2	485.6	324.8	160.8	299	125		< 0.0001
	A6 vs. A2	567.4	324.8	242.6	109	125		< 0.0001

## Sheet: Fig 3A
	Test	Age	Genotype	Animal	Result (s)
	Beam test	Young	wt	1	19.5
	Beam test	Young	wt	2	21
	Beam test	Young	wt	3	8.5
	Beam test	Young	wt	4	15.5
	Beam test	Young	wt	5	120
	Beam test	Young	wt	6	10.5
	Beam test	Young	wt	7	8
	Beam test	Young	wt	8	10.5
	Beam test	Young	wt	9	120
	Beam test	Young	wt	10	64.5
	Beam test	Young	wt	11	69
	Beam test	Young	wt	12	8.5
	Beam test	Young	wt	13	9
	Beam test	Young	wt	14	120
	Beam test	Young	wt	15	120
	Beam test	Young	tgNM	1	20.5
	Beam test	Young	tgNM	2	70
	Beam test	Young	tgNM	3	69.5
	Beam test	Young	tgNM	4	67.5
	Beam test	Young	tgNM	5	20
	Beam test	Young	tgNM	6	79
	Beam test	Young	tgNM	7	21.5
	Beam test	Young	tgNM	8	64.5
	Beam test	Young	tgNM	9	15
	Beam test	Young	tgNM	10	71
	Beam test	Young	tgNM	11	120
	Beam test	Young	tgNM	12	13.5
	Beam test	Young	tgNM	13	12
	Beam test	Adult	wt	1	14.5
	Beam test	Adult	wt	2	6
	Beam test	Adult	wt	3	9
	Beam test	Adult	wt	4	25.5
	Beam test	Adult	wt	5	10
	Beam test	Adult	wt	6	18
	Beam test	Adult	wt	7	44
	Beam test	Adult	wt	8	26.5
	Beam test	Adult	wt	9	58
	Beam test	Adult	wt	10	12
	Beam test	Adult	wt	11	16.5
	Beam test	Adult	wt	12	71
	Beam test	Adult	wt	13	120
	Beam test	Adult	wt	14	54
	Beam test	Adult	tgNM	1	100
	Beam test	Adult	tgNM	2	120
	Beam test	Adult	tgNM	3	65
	Beam test	Adult	tgNM	4	56.5
	Beam test	Adult	tgNM	5	120
	Beam test	Adult	tgNM	6	120
	Beam test	Adult	tgNM	7	26
	Beam test	Adult	tgNM	8	49
	Beam test	Adult	tgNM	9	9.5
	Beam test	Adult	tgNM	10	120
	Beam test	Adult	tgNM	11	9.5
	Beam test	Adult	tgNM	12	120
	Beam test	Adult	tgNM	13	21
	Beam test	Adult	tgNM	14	88
	Beam test	Adult	tgNM	15	67
	Beam test	Adult	tgNM	16	120
	Beam test	Adult	tgNM	17	38.5
	Beam test	Old	wt	1	92
	Beam test	Old	wt	2	37
	Beam test	Old	wt	3	19
	Beam test	Old	wt	4	22
	Beam test	Old	wt	5	54
	Beam test	Old	wt	6	21
	Beam test	Old	wt	7	19
	Beam test	Old	wt	8	92.5
	Beam test	Old	wt	9	120
	Beam test	Old	wt	10	40.5
	Beam test	Old	wt	11	23
	Beam test	Old	wt	12	29.5
	Beam test	Old	wt	13	42.5
	Beam test	Old	tgNM	1	120
	Beam test	Old	tgNM	2	98
	Beam test	Old	tgNM	3	120
	Beam test	Old	tgNM	4	120
	Beam test	Old	tgNM	5	120
	Beam test	Old	tgNM	6	120
	Beam test	Old	tgNM	7	120
	Beam test	Old	tgNM	8	120
	Beam test	Old	tgNM	9	120
	Beam test	Old	tgNM	10	120

## Sheet: Fig 3B
	Test	Age	Genotype	Animal	Result
	Olfaction test	Young	wt	1	-0.220339
	Olfaction test	Young	wt	2	0.232323
	Olfaction test	Young	wt	3	0.550562
	Olfaction test	Young	wt	4	1
	Olfaction test	Young	wt	5	0.176471
	Olfaction test	Young	wt	6	0.24
	Olfaction test	Young	wt	7	0.0769231
	Olfaction test	Young	wt	8	-0.0322581
	Olfaction test	Young	wt	9	0.0434783
	Olfaction test	Young	wt	10	0.0243902
	Olfaction test	Young	wt	11	0.0769231
	Olfaction test	Young	wt	12	0.142857
	Olfaction test	Young	wt	13	-0.44
	Olfaction test	Young	wt	14	-0.0612245
	Olfaction test	Young	wt	15	0.12
	Olfaction test	Young	tgNM	1	0.166667
	Olfaction test	Young	tgNM	2	0.105882
	Olfaction test	Young	tgNM	3	-0.0410959
	Olfaction test	Young	tgNM	4	0.230769
	Olfaction test	Young	tgNM	5	0.515151
	Olfaction test	Young	tgNM	6	0.188119
	Olfaction test	Young	tgNM	7	0.2
	Olfaction test	Young	tgNM	8	0.176471
	Olfaction test	Young	tgNM	9	0.171429
	Olfaction test	Young	tgNM	10	-0.125
	Olfaction test	Young	tgNM	11	-0.137931
	Olfaction test	Young	tgNM	12	0.0980392
	Olfaction test	Young	tgNM	13	0.3
	Olfaction test	Young	tgNM	14	0.0227273
	Olfaction test	Young	tgNM	15	0.174603
	Olfaction test	Adult	wt	1	0.33
	Olfaction test	Adult	wt	2	0.05
	Olfaction test	Adult	wt	3	0.08
	Olfaction test	Adult	wt	4	1
	Olfaction test	Adult	wt	5	0.57
	Olfaction test	Adult	wt	6	0.33
	Olfaction test	Adult	wt	7	1
	Olfaction test	Adult	wt	8	0.41
	Olfaction test	Adult	wt	9	-0.32
	Olfaction test	Adult	wt	10	0.26
	Olfaction test	Adult	wt	11	0
	Olfaction test	Adult	wt	12	0.33
	Olfaction test	Adult	wt	13	0.04
	Olfaction test	Adult	wt	14	-0.14
	Olfaction test	Adult	wt	15	0.15
	Olfaction test	Adult	wt	16	0.1
	Olfaction test	Adult	wt	17	0.07
	Olfaction test	Adult	wt	18	0.31
	Olfaction test	Adult	tgNM	1	-1
	Olfaction test	Adult	tgNM	2	-0.37
	Olfaction test	Adult	tgNM	3	0.06
	Olfaction test	Adult	tgNM	4	0.31
	Olfaction test	Adult	tgNM	5	0
	Olfaction test	Adult	tgNM	6	-1
	Olfaction test	Adult	tgNM	7	0.57
	Olfaction test	Adult	tgNM	8	0.27
	Olfaction test	Adult	tgNM	9	-0.6
	Olfaction test	Adult	tgNM	10	-0.36
	Olfaction test	Adult	tgNM	11	-0.04
	Olfaction test	Adult	tgNM	12	-0.37
	Olfaction test	Adult	tgNM	13	0.13
	Olfaction test	Adult	tgNM	14	-0.08
	Olfaction test	Adult	tgNM	15	0
	Olfaction test	Adult	tgNM	16	0.27
	Olfaction test	Adult	tgNM	17	-0.06
	Olfaction test	Old	wt	1	0.27
	Olfaction test	Old	wt	2	0.11
	Olfaction test	Old	wt	3	0
	Olfaction test	Old	wt	4	1
	Olfaction test	Old	wt	5	0.47
	Olfaction test	Old	wt	6	0.26
	Olfaction test	Old	wt	7	1
	Olfaction test	Old	wt	8	0.37
	Olfaction test	Old	wt	9	-0.15
	Olfaction test	Old	wt	10	0.3
	Olfaction test	Old	wt	11	0.12
	Olfaction test	Old	wt	12	0.23
	Olfaction test	Old	wt	13	0.08
	Olfaction test	Old	tgNM	1	-0.25
	Olfaction test	Old	tgNM	2	0.11
	Olfaction test	Old	tgNM	3	0.22
	Olfaction test	Old	tgNM	4	0
	Olfaction test	Old	tgNM	5	0.24
	Olfaction test	Old	tgNM	6	-1
	Olfaction test	Old	tgNM	7	-0.45
	Olfaction test	Old	tgNM	8	0
	Olfaction test	Old	tgNM	9	0.26
	Olfaction test	Old	tgNM	10	-0.08

## Sheet: Fig 3C
	Test	Age	Genotype	Result (yes/no)	Result (%)
	Vocalization test	Young	WT	Yes	87.5
	Vocalization test	Young	WT	No	12.5
	Vocalization test	Young	tgNM	Yes	37.5
	Vocalization test	Young	tgNM	No	62.5
	Vocalization test	Adult	WT	Yes	66.66
	Vocalization test	Adult	WT	No	33.34
	Vocalization test	Adult	tgNM	Yes	10.52
	Vocalization test	Adult	tgNM	No	89.48
	Vocalization test	Old	tgNM	Yes	44.4444
	Vocalization test	Old	WT	No	55.5556
	Vocalization test	Old	tgNM	Yes	16.6667
	Vocalization test	Old	tgNM	No	83.3333

## Sheet: Fig 3E
	Region	Age	Genotype	Result
	SN	Young	wt	7740
	SN	Young	wt	7060
	SN	Young	wt	8680
	SN	Young	wt	7640
	SN	Young	wt	5380
	SN	Young	wt	8420
	SN	Young	wt	8380
	SN	Young	tgNM	9520
	SN	Young	tgNM	6540
	SN	Young	tgNM	9660
	SN	Young	tgNM	7960
	SN	Young	tgNM	9560
	SN	Young	tgNM	5680
	SN	Young	tgNM	10420
	SN	Adult	wt	7320
	SN	Adult	wt	7840
	SN	Adult	wt	8200
	SN	Adult	wt	7380
	SN	Adult	wt	8500
	SN	Adult	wt	6040
	SN	Adult	wt	12220
	SN	Adult	wt	8900
	SN	Adult	wt	9800
	SN	Adult	wt	4920
	SN	Adult	wt	5540
	SN	Adult	wt	7740
	SN	Adult	wt	6880
	SN	Adult	wt	4360
	SN	Adult	tgNM	4270
	SN	Adult	tgNM	6300
	SN	Adult	tgNM	6800
	SN	Adult	tgNM	5860
	SN	Adult	tgNM	6840
	SN	Adult	tgNM	5440
	SN	Old	wt	11120
	SN	Old	wt	8080
	SN	Old	wt	11860
	SN	Old	wt	9520
	SN	Old	wt	11740
	SN	Old	wt	12140
	SN	Old	wt	9140
	SN	Old	wt	11920
	SN	Old	wt	8460
	SN	Old	wt	9080
	SN	Old	wt	9340
	SN	Old	wt	11100
	SN	Old	wt	10140
	SN	Old	wt	9060
	SN	Old	wt	8780
	SN	Old	wt	11520
	SN	Old	wt	10280
	SN	Old	wt	9220
	SN	Old	wt	8080
	SN	Old	tgNM	10640
	SN	Old	tgNM	8480
	SN	Old	tgNM	3440
	SN	Old	tgNM	9600
	SN	Old	tgNM	10080
	SN	Old	tgNM	9300
	SN	Old	tgNM	8840
	SN	Old	tgNM	8880
	SN	Old	tgNM	9160
	SN	Old	tgNM	8040
	SN	Old	tgNM	6540
	SN	Old	tgNM	9380
	VTA	Young	wt	5320
	VTA	Young	wt	5780
	VTA	Young	wt	6040
	VTA	Young	wt	5260
	VTA	Young	wt	4440
	VTA	Young	wt	4780
	VTA	Young	wt	4080
	VTA	Young	tgNM	6680
	VTA	Young	tgNM	3360
	VTA	Young	tgNM	5400
	VTA	Young	tgNM	4280
	VTA	Young	tgNM	5800
	VTA	Young	tgNM	3740
	VTA	Young	tgNM	6180
	VTA	Adult	wt	6340
	VTA	Adult	wt	5280
	VTA	Adult	wt	5360
	VTA	Adult	wt	5600
	VTA	Adult	wt	7300
	VTA	Adult	wt	4980
	VTA	Adult	wt	9040
	VTA	Adult	wt	7280
	VTA	Adult	wt	7040
	VTA	Adult	wt	5620
	VTA	Adult	wt	3760
	VTA	Adult	wt	5840
	VTA	Adult	wt	6040
	VTA	Adult	wt	4740
	VTA	Adult	tgNM	2844
	VTA	Adult	tgNM	3280
	VTA	Adult	tgNM	4340
	VTA	Adult	tgNM	6340
	VTA	Adult	tgNM	5540
	VTA	Adult	tgNM	4860
	VTA	Old	wt	8040
	VTA	Old	wt	4760
	VTA	Old	wt	7200
	VTA	Old	wt	6700
	VTA	Old	wt	6140
	VTA	Old	wt	7760
	VTA	Old	wt	5880
	VTA	Old	wt	6520
	VTA	Old	wt	6260
	VTA	Old	wt	6520
	VTA	Old	wt	5420
	VTA	Old	wt	8160
	VTA	Old	wt	5800
	VTA	Old	wt	5360
	VTA	Old	wt	5380
	VTA	Old	wt	8660
	VTA	Old	wt	7460
	VTA	Old	wt	5820
	VTA	Old	wt	6700
	VTA	Old	tgNM	4340
	VTA	Old	tgNM	6100
	VTA	Old	tgNM	3520
	VTA	Old	tgNM	4380
	VTA	Old	tgNM	5560
	VTA	Old	tgNM	3280
	VTA	Old	tgNM	4900
	VTA	Old	tgNM	4900
	VTA	Old	tgNM	4880
	VTA	Old	tgNM	5380
	VTA	Old	tgNM	3700
	VTA	Old	tgNM	4800

## Sheet: Fig 3F
	Region	Age	Genotype	Result (%)
	SN	Adult	TH+NM+	51.4774
	SN	Adult	TH+NM+	65.3753
	SN	Adult	TH+NM+	74.4898
	SN	Adult	TH+NM+	60.6707
	SN	Adult	TH+NM+	59.4848
	SN	Adult	TH+NM+	66.6667
	SN	Adult	TH-NM+	48.5226
	SN	Adult	TH-NM+	34.6247
	SN	Adult	TH-NM+	25.5102
	SN	Adult	TH-NM+	39.3293
	SN	Adult	TH-NM+	40.5152
	SN	Adult	TH-NM+	33.3333
	SN	Old	TH+NM+	67.9195
	SN	Old	TH+NM+	75.9494
	SN	Old	TH+NM+	78.1553
	SN	Old	TH+NM+	73.5669
	SN	Old	TH+NM+	80.5921
	SN	Old	TH+NM+	82.7138
	SN	Old	TH+NM+	86.8041
	SN	Old	TH+NM+	79.9618
	SN	Old	TH+NM+	74.4898
	SN	Old	TH+NM+	73.5955
	SN	Old	TH+NM+	76.57
	SN	Old	TH+NM+	73.913
	SN	Old	TH-NM+	32.0805
	SN	Old	TH-NM+	24.0506
	SN	Old	TH-NM+	21.8447
	SN	Old	TH-NM+	26.4331
	SN	Old	TH-NM+	19.4079
	SN	Old	TH-NM+	17.2862
	SN	Old	TH-NM+	13.1959
	SN	Old	TH-NM+	20.0382
	SN	Old	TH-NM+	25.5102
	SN	Old	TH-NM+	26.4045
	SN	Old	TH-NM+	23.43
	SN	Old	TH-NM+	26.087
	VTA	Adult	TH+NM+	54.8982
	VTA	Adult	TH+NM+	66.0465
	VTA	Adult	TH+NM+	68
	VTA	Adult	TH+NM+	62.2905
	VTA	Adult	TH+NM+	59.8726
	VTA	Adult	TH+NM+	65.9375
	VTA	Adult	TH-NM+	45.1018
	VTA	Adult	TH-NM+	33.9535
	VTA	Adult	TH-NM+	32
	VTA	Adult	TH-NM+	37.7095
	VTA	Adult	TH-NM+	40.1274
	VTA	Adult	TH-NM+	34.0625
	VTA	Old	TH+NM+	66.7845
	VTA	Old	TH+NM+	76.455
	VTA	Old	TH+NM+	73.913
	VTA	Old	TH+NM+	63.7255
	VTA	Old	TH+NM+	78.3282
	VTA	Old	TH+NM+	78.3333
	VTA	Old	TH+NM+	84.0909
	VTA	Old	TH+NM+	83.7302
	VTA	Old	TH+NM+	79.8535
	VTA	Old	TH+NM+	79.5597
	VTA	Old	TH+NM+	77.5862
	VTA	Old	TH+NM+	74.0385
	VTA	Old	TH-NM+	33.2156
	VTA	Old	TH-NM+	23.545
	VTA	Old	TH-NM+	26.087
	VTA	Old	TH-NM+	36.2745
	VTA	Old	TH-NM+	21.6718
	VTA	Old	TH-NM+	21.6667
	VTA	Old	TH-NM+	15.9091
	VTA	Old	TH-NM+	16.2698
	VTA	Old	TH-NM+	20.1465
	VTA	Old	TH-NM+	20.4402
	VTA	Old	TH-NM+	22.4138
	VTA	Old	TH-NM+	25.9615

## Sheet: Fig 3G
	Region	Age	Genotype	Result
	SN	Adult	wt	7320
	SN	Adult	wt	7840
	SN	Adult	wt	8200
	SN	Adult	wt	7380
	SN	Adult	wt	8500
	SN	Adult	wt	6040
	SN	Adult	wt	12220
	SN	Adult	wt	8900
	SN	Adult	wt	9800
	SN	Adult	wt	4920
	SN	Adult	wt	5540
	SN	Adult	wt	7740
	SN	Adult	wt	6880
	SN	Adult	tgNM	7390
	SN	Adult	tgNM	9160
	SN	Adult	tgNM	8800
	SN	Adult	tgNM	8440
	SN	Adult	tgNM	10300
	SN	Adult	tgNM	7960
	SN	Old	wt	11120
	SN	Old	wt	8080
	SN	Old	wt	11860
	SN	Old	wt	9520
	SN	Old	wt	11740
	SN	Old	wt	12140
	SN	Old	wt	9140
	SN	Old	wt	11920
	SN	Old	wt	8460
	SN	Old	wt	9080
	SN	Old	wt	9340
	SN	Old	wt	11100
	SN	Old	wt	10140
	SN	Old	wt	9060
	SN	Old	wt	8780
	SN	Old	wt	11520
	SN	Old	wt	10280
	SN	Old	wt	9220
	SN	Old	wt	8080
	SN	Old	tgNM	15420
	SN	Old	tgNM	11140
	SN	Old	tgNM	4340
	SN	Old	tgNM	12920
	SN	Old	tgNM	12440
	SN	Old	tgNM	11160
	SN	Old	tgNM	10120
	SN	Old	tgNM	10980
	SN	Old	tgNM	12160
	SN	Old	tgNM	10860
	SN	Old	tgNM	8480
	SN	Old	tgNM	12620
	VTA	Adult	wt	6340
	VTA	Adult	wt	5280
	VTA	Adult	wt	5360
	VTA	Adult	wt	5600
	VTA	Adult	wt	7300
	VTA	Adult	wt	4980
	VTA	Adult	wt	9040
	VTA	Adult	wt	7280
	VTA	Adult	wt	7040
	VTA	Adult	wt	5620
	VTA	Adult	wt	3760
	VTA	Adult	wt	5840
	VTA	Adult	wt	6040
	VTA	Adult	tgNM	4704
	VTA	Adult	tgNM	4740
	VTA	Adult	tgNM	5940
	VTA	Adult	tgNM	9040
	VTA	Adult	tgNM	8060
	VTA	Adult	tgNM	7040
	VTA	Old	wt	8040
	VTA	Old	wt	4760
	VTA	Old	wt	7200
	VTA	Old	wt	6700
	VTA	Old	wt	6140
	VTA	Old	wt	7760
	VTA	Old	wt	5880
	VTA	Old	wt	6520
	VTA	Old	wt	6260
	VTA	Old	wt	6520
	VTA	Old	wt	5420
	VTA	Old	wt	8160
	VTA	Old	wt	5800
	VTA	Old	wt	5360
	VTA	Old	wt	5380
	VTA	Old	wt	8660
	VTA	Old	wt	7460
	VTA	Old	wt	5820
	VTA	Old	wt	6700
	VTA	Old	tgNM	6220
	VTA	Old	tgNM	7880
	VTA	Old	tgNM	4600
	VTA	Old	tgNM	6600
	VTA	Old	tgNM	6960
	VTA	Old	tgNM	4060
	VTA	Old	tgNM	5740
	VTA	Old	tgNM	5720
	VTA	Old	tgNM	5980
	VTA	Old	tgNM	6680
	VTA	Old	tgNM	4740
	VTA	Old	tgNM	6420

## Sheet: Fig 3 - Statistics
Figure (panel)	Genotype	Age	N	Statistical Test	P value
Figure 3
3 (A) Beam test	wt	Young	15	Two-tailed Mann Whitney test; U=75.50; Median1: 19.50; Median2: 64.50; Difference=45.00	0.3201
	tgNM	Young	13
	wt	Adult	14	Two-tailed Mann Whitney test; U=58; Median1: 21.75; Median2: 67.00; Difference: 45.25	0.0139
	tgNM	Adult	17
	wt	Old	13	Two-tailed Mann Whitney test; U=5.5; Median1: 37.00 ;Median2: 120.0; Difference: 83.00	< 0.0001
	tgNM	Old	10
3 (B) Olfaction test	wt	Young	15	Two-tailed Mann Whitney test; U=98.50; Median1: 0.07692; Median2 0.1714; Difference: 0.09451	0.5737
	tgNM	Young	15
	wt	Adult	18	Two-tailed Mann Whitney test; U=70; Median1: 0.2050; Median2: -0.0400; Difference: -0.2450	0.0052
	tgNM	Adult	17
	wt	Old	13	Two-tailed Mann Whitney test; U=25; Median1: 0.2600; Median2: 0.0; Difference: -0.2600	0.0114
	tgNM	Old	10
3 (C) Vocalization test	wt	Young	16	Two-sided Fisher's exact test	0.0091
	tgNM	Young	16
	wt	Adult	21	Two-sided Fisher's exact test	0.0004
	tgNM	Adult	19
	wt	Old	18	Two-sided Fisher's exact test	0.2353
	tgNM	Old	12
3 (E) TH-positive cells SN	wt	Young	7	Two-tailed Mann Whitney test; U=15; Median2: 7740; Median2: 9520; Difference: 1780	0.2564
	tgNM	Young	7
	wt	Adult	14	Two-tailed Mann Whitney test; U=17; edian1: 7560; Median2: 6080;Difference:-1480	0.0395
	tgNM	Adult	6
	wt	Old	19	Two-tailed Mann Whitney test; U=67; Median1: 9520; Median2: 9020; Difference:-500.0	0.0573
	tgNM	Old	12
3 (E) TH-positive cells VTA	wt	Young	7	Two-tailed Mann Whitney test; U=23; Median1: 5260; Median2: 5400;Difference: 140.0	0.8718
	tgNM	Young	7
	wt	Adult	14	Two-tailed Mann Whitney test; U=17.5; Median1: 5730; Median2: 4600; Difference: -1130	0.0425
	tgNM	Adult	6
	wt	Old	19	Two-tailed Mann Whitney test; U=17.5; Median1: 6520; Median2: 4840; Difference: -1680	< 0.0001
	tgNM	Old	12
3 (F) TH-NM+ within NM+cells in SN	tgNM	Adult	6	Two-tailed Mann Whitney test; U=4.500; Median1:36.98; Median2:23.74; Difference: -13.24	0.0015
	tgNM	Old	12
3 (F) TH-NM+ within NM+cells in VTA	tgNM	Adult	6	Two-tailed Mann Whitney test; U=4.000; Median1:35.89; Median2:22.04; Difference: -13.84	0.0013
	tgNM	Old	12
3 (G) Total DA cells SN	wt	Adult	14	Two-tailed Mann Whitney test; U=22; Median1: 7560; Median2: 8620;Difference:1060	0.1093
	tgNM	Adult	6
	wt	Old	19	Two-tailed Mann Whitney test; U=68; Median1: 9520; Median2: 11150; Difference:1630	0.0632
	tgNM	Old	12
3 (G) Total DA cells VTA	wt	Adult	14	Two-tailed Mann Whitney test; U=36.5; Median1: 5730; Median2:6490; Difference: 760	0.6738
	tgNM	Adult	6
	wt	Old	19	Two-tailed Mann Whitney test; U=17.5; Median1: 6520; Median2: 6100; Difference: -420	0.2159
	tgNM	Old	12

## Sheet: Fig 4A
	Brain Region	Age	Animal	Result: Cytoplasmic inclusions
	SN	Young	1	8
	SN	Young	2	1
	SN	Young	3	2
	SN	Young	4	1
	SN	Young	5	4
	SN	Young	6	2
	SN	Adult	1	5
	SN	Adult	2	7
	SN	Adult	3	8
	SN	Adult	4	13
	SN	Adult	5	1
	SN	Adult	6	2
	SN	Adult	7	4
	SN	Old	1	2
	SN	Old	2	1
	SN	Old	3	4
	SN	Old	4	0
	VTA	Young	1	15
	VTA	Young	2	8
	VTA	Young	3	9
	VTA	Young	4	4
	VTA	Young	5	4
	VTA	Young	6	2
	VTA	Adult	1	5
	VTA	Adult	2	2
	VTA	Adult	3	4
	VTA	Adult	4	6
	VTA	Adult	5	11
	VTA	Adult	6	9
	VTA	Adult	7	0
	VTA	Old	1	5
	VTA	Old	2	1
	VTA	Old	3	1
	VTA	Old	4	3

[truncated: 67 more sheets: Fig 4B, Fig 4C, Fig 4D, Fig 4 - Statistics, Fig 5A, Fig 5B, Fig 5C, Fig 5D, Fig 5E, Fig 5F, Fig 5G, Fig 5H, Fig 5 - Statistics, Fig 6A, Fig 6B, Fig 6C, Fig 6D, Fig 6E, Fig 6F, Fig 6 - Statistics …]
